# Supplementary material for: Assessment of the Multi-Objective Reservoir Operation for Maintaining the Turbidity Maximum Zone in the Yangtze River Estuary
Source: Int J Environ Res Public Health. 2018 Sep 26;15(10):2118. doi: 10.3390/ijerph15102118 (PMC6210024; doi:10.3390/ijerph15102118)
Supplement: Supplementary file 1 [file ijerph-15-02118-s001.zip]

Archive with 4 entries (4 files):
- Table S1.docx
- File S1.docx
- File S2.docx
- File S3.xlsx
