# Supplementary material for: Assessment of the Multi-Objective Reservoir Operation for Maintaining the Turbidity Maximum Zone in the Yangtze River Estuary
Source: Int J Environ Res Public Health. 2018 Sep 26;15(10):2118. doi: 10.3390/ijerph15102118 (PMC6210024; doi:10.3390/ijerph15102118)
Supplement: Supplementary file 1 [file ijerph-15-02118-s001.zip › File S3.xlsx]

## Sheet: Sheet1
Exceedance probabilities：0				Exceedance probabilities：30% （wet year）					Exceedance probabilities：50% （normal year）					Exceedance probabilities：70% （dry year）					Exceedance probabilities：100%
time period	inflow data（m^3/s）	practical outflow（m^3/s）		time period	inflow data（m^3/s）	practical outflow（m^3/s）	optimized outflow （m^3/s）		time period	inflow data（m^3/s）	practical outflow（m^3/s）	optimized outflow （m^3/s）		time period	inflow data（m^3/s）	practical outflow（m^3/s）	optimized outflow （m^3/s）		time period	inflow data（m^3/s）	practical outflow（m^3/s）
1	5322.5	5274.25		1	4846.25	4681	6807.83		1	6062.5	6715.25	8055.26		1	5423.75	5386.25	7240.17		1	4917.5	4900
2	5230	5157.67		2	4406.25	4844.75	6210.08		2	6390	6978.25	8382.24		2	5506.25	5377.08	7429.44		2	4950	4991
3	4953.41	5024.02		3	4210.23	4712.27	6125.58		3	6325	8528.18	8300.42		3	5271.59	5425.76	7224.42		3	4889.77	5194
4	4433.75	4450.92		4	4097.5	4768.5	6068.06		4	6462.5	6633.25	8358.54		4	4793.75	5532.83	6515.12		4	4373.75	4355
5	4207.5	4183		5	4124.5	4784.17	6125		5	5390.75	6448.5	7297.47		5	5085	6165.67	7018.41		5	5246.75	4855
6	5053.12	4922.29		6	4962.5	4797.41	6962.26		6	6234.72	7298.61	8151.06		6	4746.88	7086.46	6618.87		6	6071.88	6250
7	5403.75	5423		7	4841.25	4935.25	6832.07		7	6106.25	7445.5	8098.95		7	4607.5	6416.25	6455.3		7	6383.75	6579
8	5790.75	5657.67		8	5137	5370.5	6964.71		8	7593	7699	9592.45		8	4723.75	5588.42	6626.61		8	7247.5	7421
9	5798.86	5885.76		9	6536.36	6050.91	8531.97		9	8170.45	8232.95	10146.1		9	4368.86	5521.14	6363.28		9	5865.91	5596
10	6407.5	6240.25		10	6363.75	7038.92	8362.18		10	8362.5	9219.25	10113.7		10	4932.5	5565.75	6798.04		10	5793.75	5724
11	8223.75	8230.75		11	7407.5	7682.5	9361.27		11	10765	11799.2	12004.9		11	7786.25	6778	9644.83		11	7041.25	7162
12	7422.5	7296.75		12	11932.5	13026.7	13068.1		12	11152.5	15007.5	12394.4		12	10048.8	11409.7	11052.2		12	6400	6268
13	11317.5	10907.8		13	9682.5	10874.2	10798		13	12275	14068.2	13378.1		13	10243.8	12605.8	11257		13	7377.5	7489
14	11340	11448.3		14	9151.25	9337.58	10611.3		14	14000	15903.5	15422.2		14	13857.5	14741.2	14990.1		14	14312.5	14265
15	16763.6	17643.2		15	11209.1	12398.4	12241.6		15	13638.6	15881.4	14676.6		15	12622.7	15772.9	13774.5		15	9344.32	10801
16	21147.5	21370.8		16	12225	13124.2	13245.3		16	17695	18450	18729.9		16	10740	13106.7	11740		16	12062.5	11981
17	15630	15825.8		17	15987.5	15445.7	15988		17	17120	15781	17120		17	11890	12045.9	11890		17	14120	14004
18	15907.5	15748.3		18	17022.5	17311.7	17023		18	27725	26495	27725		18	17007.5	16092.5	17008		18	14135	14098
19	23850	24182.5		19	23312.5	22782.5	23313		19	28007.5	25860	28008		19	19877.5	20835	19878		19	21575	21357
20	29075	29075.8		20	17872.5	18301.7	17873		20	26500	20093.5	26500		20	28662.5	27520.8	28663		20	20430	20473
21	31111.4	30040.9		21	24979.5	25615.2	24980		21	25936.4	28338.6	25936		21	23075	23629.5	23075		21	15588.6	15433
22	26972.5	26762.5		22	22365	21674.2	22365		22	24712.5	29145	24713		22	38742.5	34880.8	35000		22	10800	10687
23	38550	38729.2		23	33882.5	34209.2	33883		23	18442.5	18308.5	18443		23	26200	29448.3	26200		23	8320	8354
24	37045.5	37466.7		24	26472.7	26210	17417.9		24	13754.5	13130.9	10512.8		24	29190.9	28819.7	25879.3		24	9677.27	9630
25	29445	29639.2		25	28797.5	29345.8	18689.3		25	11655	11783.8	12453.1		25	18807.5	19975.8	17967.6		25	13822.5	13652
26	20175	20177.5		26	26660	26367.5	25746.7		26	12835	9632.25	10524.5		26	20505	17061.7	18062		26	11380	11374
27	17357.5	17430		27	23972.5	21709.2	22138		27	18855	10121.2	11060.4		27	17387.5	13210	12784.1		27	12280	8738
28	24782.5	23409.2		28	18627.5	15125.8	14580.9		28	13372.5	9333	9373		28	14062.5	8752.33	10062.8		28	12937.5	7748
29	16442.5	16550		29	13800	12677.4	9750.48		29	13260	7994.75	9239.27		29	13075	7568.92	9032.83		29	13495	11329
30	15368.2	15371.2		30	13747.7	7359.47	9691.7		30	13979.5	9640.68	9963.05		30	10713.6	8987.73	6656.88		30	12015.9	11051
31	11375	11594.3		31	26117.5	18349.2	26118		31	12040.8	11800	12041		31	8317.5	8474.42	8318		31	8233.75	8103
32	8790	8602.5		32	12232.5	13775.8	12233		32	10437.5	10714.5	10438		32	6436.25	6235.08	6436		32	6568.75	6504
33	8606.25	8574.58		33	8986.25	10077.6	8986		33	7862.5	7104.75	7863		33	5820	6090	5820		33	6382.5	6328
34	6523.75	6594.83		34	6705	7710.58	8639.19		34	7024	7906	8915.72		34	5172	5698.72	7113.18		34	6222.5	6142
35	6101.25	5968.42		35	5711.25	5795.67	7702.46		35	5925	7089.5	7919.03		35	5039.5	5667.75	7024.23		35	5184.5	5390
36	5147.73	5153.94		36	5113.64	5433.48	7049.84		36	5770.45	6419.32	7743.92		36	5037.5	5564.17	6998.83		36	4467.73	4666
	Different inflow catrgories
Objective function	1	2	3	4	5	6	7	8
F (10^13 kW.h)	9.8126	9.1767	8.681	8.3064	6.4643	9.4858	9.018	8.5513
S (10^11 m^3)	4.4501	4.0641	3.8851	3.7616	2.7842	4.1365	4.0252	3.8397
E (10^10 m^3)	6.721	6.5097	4.3821	7.3045	8.2651	4.3189	2.8066	5.7722
			the loss rate of hydropower generation			0.0336831	0.0388204	0.0294833
			the reduction rate of environmental flows deficits			0.336544	0.359531	0.209775
The reservoir inflow categories from 1 to 5 corresponding to the actual operation under exceedance probability from 0 to 100 in Table 2, and reservoir inflow categories 6, 7 and 8 correspond to the optimized operation under wet, normal and dry years.
	parameter for calibration
d represents grain size (mm)				d = [0.0039 0.007 0.009 0.0162 0.0241 0.0305 0.0475 0.0647 0.10 0.1596 0.1865 0.30];
p1 is the initial gradation of suspended load (%)				p1 = [21.4 15.3 8.5 9.4 11.0 5.3 7.7 5.5 6.4 5.3 4.0 0.4];
p1_b is the initial gradation of bed material (%)				p1_b = [0 0 0 0 0 0 0 47.8 22.6 17.9 7.4 4.3];
	parameter for validation
d represents grain size (mm)				d = [0.0039 0.007 0.009 0.0162 0.0241 0.0305 0.0475 0.0647 0.10 0.1596 0.1865 0.30];
p1 is the initial gradation of suspended load (%)				p1 = [15.0 20.0 22.5 3.7 12.0 7.5 5.7 4.7 3.9 2.1 1.1 1.8];
p1_b is the initial gradation of bed material (%)				p1_b = [0 0 0 0 0 0 0 32.9 43.5 11.4 5.8 6.4];
				South Passage		North Passage		Combined South Channel
				parameter for calibration	parameter for validation	parameter for calibration	parameter for validation	parameter for calibration	parameter for validation
K is the coefficient of sediment transport capacity				K = 0.11;	K = 0.11;	K =0.19;	K =0.19;	K =0.11;	K =0.11;
m is the index of sediment transport capacity				m = 0.59;	m = 0.59;	m =0.672;	m =0.672;	m =0.70;	m =0.70;
S1 is the initial cross-section-averaged sediment concentration (kg/m^3)				S1 = 0.24;	S1 = 0.35;	S1 = 0.24;	S1 = 0.35;	S1 = 0.24;	S1 = 0.35;
Distance from the NZ0 (km)				x =[79.27 91.85];	x =[79.27 91.85];	x =[79.17 92.13];	x =[79.17 92.13];	x =[64.1 79.22 91.99];	x =[64.1 79.22 91.99];
Width B (m)				B = [4590 9820];	B = [4590 9820];	B = [4170 5340];	B = [4170 5340];	B =[6110 8760 15160];	B =[6110 8760 15160];
Depth (m)				H = [9.17 7.96];	H = [10.38 9.03];	H = [10.78 7.43];	H = [11.04 7.73];	H = [12.44 9.98 7.69];	H = [12.75 10.66 8.29];
Cross-sectional area A (m^2)				A = [42090.3 78167.2];	A = [47644.2 88674.6];	A = [44952.6 39676.2];	A = [46536.8 41778.2];	A = [76008.4 87424.8 116580.4];	A = [77902.5 93381.6 125676.4];
Suspended sediment concentration SSC (kg/m^3)				S = [0.67 1.03];	S = [0.94 1.25];	S = [0.43 0.67];	S = [0.72 1.12];	S = [0.43 0.65 0.85];	S = [0.51 0.83 0.98];
